# Supplementary material for: Effect of Low Temperature and Nitrogen Modified Atmosphere Treatments on the Storage of High Moisture Indica Rice: Quality, Microstructure, and Metabolome Characteristics
Source: Foods. 2025 Apr 3;14(7):1262. doi: 10.3390/foods14071262 (PMC11988486; doi:10.3390/foods14071262)
Supplement: Supplementary file 1 [file foods-14-01262-s001.zip]

Archive with 1 entries (1 files):
- foods-3517079-supplementary.pdf
